# Supplementary material for: Increased Colonic Levels of CD8+ Cytotoxic T lymphocyte-Associated Mediators in Patients With Microscopic Colitis
Source: Inflamm Bowel Dis. 2025 Apr 10;31(8):2231–43. doi: 10.1093/ibd/izaf064 (PMC12342803; doi:10.1093/ibd/izaf064)
Supplement: izaf064_suppl_Supplementary_Figures_S1-S3 [file izaf064_suppl_supplementary_figures_s1-s3.zip]

Archive with 5 entries (4 files):
- Supplementary figure 1-3/
- Supplementary figure 1-3/Fig text alt text supplem materials, graphical abstract.docx
- Supplementary figure 1-3/Supplementary figure 1 Eng diagnosis no fig text.tiff
- Supplementary figure 1-3/Supplementary Figure 3 (new colours).tif
- Supplementary figure 1-3/Supplementary figure S2 (new) no fig text.tiff
