# Supplementary material for: Increased Colonic Levels of CD8+ Cytotoxic T lymphocyte-Associated Mediators in Patients With Microscopic Colitis
Source: Inflamm Bowel Dis. 2025 Apr 10;31(8):2231–43. doi: 10.1093/ibd/izaf064 (PMC12342803; doi:10.1093/ibd/izaf064)
Supplement: izaf064_suppl_Supplementary_Files [file izaf064_suppl_supplementary_files.zip]

Archive with 3 entries (2 files):
- izaf064_suppl_Supplementary_Files/
- izaf064_suppl_Supplementary_Files/izaf064_suppl_Supplementary_Files_1.R
- izaf064_suppl_Supplementary_Files/izaf064_suppl_Supplementary_Files_2.R
