# Supplementary material for: Increased Colonic Levels of CD8+ Cytotoxic T lymphocyte-Associated Mediators in Patients With Microscopic Colitis
Source: Inflamm Bowel Dis. 2025 Apr 10;31(8):2231–43. doi: 10.1093/ibd/izaf064 (PMC12342803; doi:10.1093/ibd/izaf064)
Supplement: izaf064_suppl_Supplementary_Files [file izaf064_suppl_supplementary_files.zip › izaf064_suppl_Supplementary_Files/izaf064_suppl_Supplementary_Files_1.R]

rm(list=ls(all=T))
#library(FSA)
library(readxl)

# Go to correct folder
setwd("//foudrivefs/projects$/252171_Mikroskopisk_kolit/Dataanalys/Intern_forskare/02_Cytokines_human_2/Anders/testa_confounding")

# Read in the excel file
frame1 <- read_excel(path="Check_confounding.xlsx")
frame1$Diagnosis <- as.factor(frame1$Diagnosis)
frame1$Sex <- as.factor(frame1$Sex)
frame1$Age_group <- as.factor(frame1$Age_group)

plate_name_indices <- 24:45
selected_analyte_indices <- 46:67

plate_names <- frame1[,plate_name_indices]
selected_analytes <- frame1[,selected_analyte_indices]
selected_analytes_frame <- data.frame(cbind(frame1$Diagnosis, frame1$Sex, frame1$Age_group, plate_names, selected_analytes))
colnames(selected_analytes_frame)[c(1,2,3)] <- c("Diagnosis", "Sex", "Age_group")

first_sel_plate_name_index <- 4
last_sel_plate_name_index <- 25
first_sel_analyte_index=26
last_sel_analyte_index=47


#Load packages to plot graphs
library(ggplot2)
library(dplyr)


# Confounding by plate? Possibly, CCL4, Perforin, CCL5 show differences associated with plate
plate_pvals <- numeric()
pvals_diag_plate <- numeric()
for(i in first_sel_analyte_index:last_sel_analyte_index)
  {
  plate_index <- i-first_sel_analyte_index+first_sel_plate_name_index
  #print(colnames(selected_analytes_frame)[plate_index])
  analyte1 <- selected_analytes_frame[,i]
  plate_factor1 <- as.factor(selected_analytes_frame[,plate_index])
  diagnosis1 <- as.factor(selected_analytes_frame$Diagnosis)

  these_inds <- which(plate_factor1!="<NA>")
  analyte <- analyte1[these_inds]
  plate_factor <- plate_factor1[these_inds]
  diagnosis <- diagnosis1[these_inds]
  
  plate_pval_i <- kruskal.test(analyte, plate_factor)$p.value
  pval_ind <- i-first_sel_analyte_index+1
  plate_pvals[pval_ind] <- plate_pval_i
  
  d2 <- data.frame(diagnosis=diagnosis, analyte=analyte, plate_factor=plate_factor)
  
  # Is diagnosis associated with plate?
  pvals_diag_plate[pval_ind] <- chisq.test(diagnosis, plate_factor)$p.value
  
  
  my_plots <- ggplot(d2, aes(x = diagnosis, y = analyte, color = plate_factor, na.rm=T)) +
    scale_shape_manual(values = c(16, 1, 18, 5, 15, 0, 17, 2)) +
    geom_point(outlier.shape = NA) +
    geom_jitter(position = position_jitter(width = 0.2)) +
    ylab(colnames(selected_analytes_frame[i]))
  print(my_plots)
  #Sys.sleep(0.1)
  }

adj_plate_pvals <- p.adjust(plate_pvals, method="BH")
adj_pvals_diag_plate <- p.adjust(pvals_diag_plate, method="BH")


# Differences between diagnoses?
for(i in first_sel_analyte_index:ncol(selected_analytes_frame))
  {
  analyte <- selected_analytes_frame[,i]
  
  my_plots <- ggplot(selected_analytes_frame, aes(x = Diagnosis, y = analyte, color = Diagnosis)) +
    scale_shape_manual(values = c(16, 1, 18, 5, 15, 0, 17, 2)) +
    geom_boxplot(outlier.shape = NA) +
    geom_jitter(position = position_jitter(width = 0.2)) +
    ylab(colnames(selected_analytes_frame[i]))
  print(my_plots)
  #Sys.sleep(0.1)
  }


# Confounding by sex?
for(i in first_sel_analyte_index:ncol(selected_analytes_frame))
  {
  analyte <- selected_analytes_frame[,i]
  
  my_plots <- ggplot(selected_analytes_frame, aes(x = Sex, y = analyte, color = Sex)) +
    scale_shape_manual(values = c(16, 1, 18, 5, 15, 0, 17, 2)) +
    geom_boxplot(outlier.shape = NA) +
    geom_jitter(position = position_jitter(width = 0.2)) +
    ylab(colnames(selected_analytes_frame[i]))
  print(my_plots)
  #Sys.sleep(0.1)
  }


# Differences between diagnoses, coloured by sex
for(i in first_sel_analyte_index:ncol(selected_analytes_frame))
  {
  analyte <- selected_analytes_frame[,i]
  
  my_plots <- ggplot(selected_analytes_frame, aes(x = Diagnosis, y = analyte, color = Sex)) +
    scale_shape_manual(values = c(16, 1, 18, 5, 15, 0, 17, 2)) +
    geom_point(outlier.shape = NA) +
    geom_jitter(position = position_jitter(width = 0.2)) +
    ylab(colnames(selected_analytes_frame[i]))
  print(my_plots)
  #Sys.sleep(0.1)
  }


# Significant differences between sexes?
pvals_sex <- numeric()
analyte_names <- character()
pvals_diag_sex <- numeric()
for(i in first_sel_analyte_index:ncol(selected_analytes_frame))
  {
  analyte <- selected_analytes_frame[,i]
  sex <- selected_analytes_frame$Sex
  diagnosis <- selected_analytes_frame$Diagnosis
  d1 <- data.frame(diagnosis=diagnosis, sex=sex, analyte=analyte)
  
  res <- wilcox.test(analyte ~ sex, data=d1)
  ind <- i-first_sel_analyte_index+1
  pvals_sex[ind] <- res$p.value
  
  # is diagnosis associated with sex?
  pval_ind <- i-first_sel_analyte_index+1
  pvals_diag_sex[pval_ind] <- chisq.test(diagnosis, sex)$p.value
  
  
  analyte_name <- colnames(selected_analytes_frame)[i]
  analyte_names[ind] <- analyte_name
  }

adj_pvals_sex <- p.adjust(pvals_sex, method="BH")
adj_pvals_diag_sex <- p.adjust(pvals_diag_sex, method="BH")


d_confounding <- data.frame(analyte=analyte_names, pvals_sex=round(pvals_sex, 3), adj_pvals_sex=round(adj_pvals_sex, 3),
                            pvals_plate=round(plate_pvals, 3), adj_pvals_plate=round(adj_plate_pvals, 3),
                            pvals_diag_plate=round(pvals_diag_plate, 3), adj_pvals_diag_plate=round(adj_pvals_diag_plate, 3),
                            pvals_diag_sex=round(pvals_diag_sex, 3), adj_pvals_diag_sex=round(adj_pvals_diag_sex, 3))


write.table(d_confounding, file="Pvals_confounding.csv", sep=",", row.name=F)
