# Supplementary material for: Increased Colonic Levels of CD8+ Cytotoxic T lymphocyte-Associated Mediators in Patients With Microscopic Colitis
Source: Inflamm Bowel Dis. 2025 Apr 10;31(8):2231–43. doi: 10.1093/ibd/izaf064 (PMC12342803; doi:10.1093/ibd/izaf064)
Supplement: izaf064_suppl_Supplementary_Files [file izaf064_suppl_supplementary_files.zip › izaf064_suppl_Supplementary_Files/izaf064_suppl_Supplementary_Files_2.R]

##### MDS PLOTS FOR 54 ANALYTES #####
rm(list=ls(all=T))
library(readxl)

# Go to correct folder
setwd("")

# Read in the excel file
frame1 <- read_excel(path=".xlsx")
frame1$Diagnosis <- as.factor(frame1$Diagnosis)

#Load packages to plot graphs
library(tidyverse)
library(MASS)
library(ggplot2)

# Scale values before logging with log10
scaled_analytes <- data.frame(matrix(nrow = 155, ncol = 0))

# Loop to include the metadata from frame1 in frame1_scaled dataframe
for(i in 1:14)
{
  frame1_content <- as.vector(frame1[,i])[[1]]
  scaled_analytes <- scaled_analytes %>%
    mutate(!!colnames(frame1[i]) := frame1_content)
}

#Loop to add scaled values to dataframe scaled_analytes, using empty table with metadata
for(i in 15:dim(frame1)[2])
{
  scaled_analytes <- scaled_analytes %>%
    mutate(!!colnames(frame1[i]) := scale(frame1[,i]))
}

summary(scaled_analytes)

#Saving results from scaling in new dataframe 
scaled_log10_analytes <- scaled_analytes

#Logging values in scaled_analytes dataframe and adding to scaled_analytes 
for(i in 15:dim(scaled_log10_analytes)[2])
{
  analyte <- as.vector(frame1[,i])[[1]]
  scaled_log10_analytes <- scaled_log10_analytes %>%
    mutate(!!colnames(frame1[i]) := log10(analyte))
}

#Transposing dataframe with scaled log10 values
t_scaled_log10_analytes <- t(scaled_log10_analytes[,14:68]) #indexed, cols 1 to 14 are metadata

#Making distances, use spearman correlation 
cormat <- cor(t_scaled_log10_analytes, method="spearman")
distmat <- 1-cormat

#MDS analysis
analysis1 <- isoMDS(d = distmat, k = 3, maxit = 200)
k1 <- analysis1$points[,1]
k2 <- analysis1$points[,2]
k3 <- analysis1$points[,3]

#Transposing table with metadata
transposed_scaled_log10_analytes_metadata <- t(scaled_log10_analytes)

#Converting above transposed matrix to dataframe
df_t_scaled_log10_analytes_metadata = as.data.frame(transposed_scaled_log10_analytes_metadata)

diagnosis_factor_test <- as.factor(scaled_log10_analytes$Diagnosis)

#MDS plots DIAGNOSIS with SHAPES
pchs = c(2, 17, 16, 1, 0, 15, 18, 5)

tiff(filename=".tiff", width=40, height=50, units = "cm", res = 300)
m <- matrix(c(1, 2, 3, 4, 5, 6, 7, 8, 9, 10, 10, 10), nrow = 4, ncol = 3, byrow = TRUE)
par(mar=c(5, 4, 2, 2))
layout(m, widths = c(lcm(10), lcm(10), lcm(10)), heights = c(rep(lcm(10), 4), lcm(3)))
plot(k1, k2, pch = pchs[diagnosis_factor_test], main = "Diagnosis", xlab = "Dimension 1", ylab = "Dimension 2")
legend("topleft", legend = levels(diagnosis_factor_test),
       pch = pchs,
       cex = 0.7,
       bty = "n")

plot(k1, k3, pch = pchs[diagnosis_factor_test], main = "Diagnosis", xlab = "Dimension 1", ylab = "Dimension 3")
legend("topleft", legend = levels(diagnosis_factor_test),
       pch = pchs,
       cex = 0.7,
       bty = "n")

plot(k2, k3, pch = pchs[diagnosis_factor_test], main = "Diagnosis", xlab = "Dimension 2", ylab = "Dimension 3")
legend("topleft", legend = levels(diagnosis_factor_test),
       pch = pchs,
       cex = 0.7,
       bty = "n")

###############################################################################

#Indexing into df before it is transposed
sex_factor_test <- as.factor(scaled_log10_analytes$Sex)

pchs = c(16, 1)

plot(k1, k2, pch = pchs[sex_factor_test], main = "Sex", xlab = "Dimension 1", ylab = "Dimension 2")
legend("topleft", legend = levels(sex_factor_test),
       pch = pchs,
       cex = 0.7,
       bty = "n")

plot(k1, k3, pch = pchs[sex_factor_test], main = "Sex", xlab = "Dimension 1", ylab = "Dimension 3")
legend("topleft", legend = levels(sex_factor_test),
       pch = pchs,
       cex = 0.7,
       bty = "n")

plot(k2, k3, pch = pchs[sex_factor_test], main = "Sex", xlab = "Dimension 2", ylab = "Dimension 3")
legend("topleft", legend = levels(sex_factor_test),
       pch = pchs,
       cex = 0.7,
       bty = "n")

###############################################################################

age_group_factor_test <- as.factor(scaled_log10_analytes$Age_group)

pchs = c(16, 1, 3, 15, 6)

plot(k1, k2, pch = pchs[age_group_factor_test], main = "Age group", xlab = "Dimension 1", ylab = "Dimension 2")
legend("topleft", legend = c("19-41 years", "42-52 years", "54-63 years", "64-71 years", "72-88 years"),
       pch = pchs,
       cex = 0.7,
       bty = "n")

plot(k1, k3, pch = pchs[age_group_factor_test], main = "Age group", xlab = "Dimension 1", ylab = "Dimension 3")
legend("topleft", legend = c("19-41 years", "42-52 years", "54-63 years", "64-71 years", "72-88 years"),
       pch = pchs,
       cex = 0.7,
       bty = "n")

plot(k2, k3, pch = pchs[age_group_factor_test], main = "Age group", xlab = "Dimension 2", ylab = "Dimension 3")
legend("topleft", legend = c("19-41 years", "42-52 years", "54-63 years", "64-71 years", "72-88 years"),
       pch = pchs,
       cex = 0.7,
       bty = "n")

plot(1, type = "n", axes=FALSE, xlab = "", ylab ="")
legend("topleft",
       legend = "Figure X1. Multidimensional scaling (MDS) analysis, similar to principal component analysis (PCA), was performed on all 54 analytes. The variables diagnosis, sex, and age group were investigated. The diagnosis groups were
patients with collagenous colitis in histological remission (CC-HR), active collagenous colitis (CC active), controls, diarrhea controls, patients with lymphocytic colitis in histological remission (LC-HR), active lymphocytic colitis
(LC active), active ulcerative colitis (UC active), and UC in remission. Patients were divided into the following five age groups: 19-41, 42-52, 54-63, 64-71, and 72-88 years.",
       bty = "n")

dev.off()
################################################################################

################################################################################
#SUPPLEMENTARY FIGURE 2 (PANELS AND PLATES)

#PANEL 1 #######################################################################
Plate18plex_factor_test <- as.factor(scaled_log10_analytes$Plate_panel_1_18px)

pchs = c(16, 1)

tiff(filename=".tiff", width=40, height=90, units = "cm", res = 300)
m <- matrix(c(1:21, 22, 22, 22), nrow = 8, ncol = 3, byrow = TRUE)
par(mar=c(5, 4, 2, 2))
layout(m, widths = c(lcm(10), lcm(10), lcm(10)), heights = c(rep(lcm(10), 8), lcm(3)))

plot(k1, k2, pch = pchs[Plate18plex_factor_test], main = "Panel 1", xlab = "Dimension 1", ylab = "Dimension 2")
legend("topleft", legend = c("Plate 1", "Plate 2"),
       pch = pchs,
       cex = 0.7,
       bty = "n")

plot(k1, k3, pch = pchs[Plate18plex_factor_test], main = "Panel 1", xlab = "Dimension 1", ylab = "Dimension 3")
legend("topleft", legend = c("Plate 1", "Plate 2"),
       pch = pchs,
       cex = 0.7,
       bty = "n")

plot(k2, k3, pch = pchs[Plate18plex_factor_test], main = "Panel 1", xlab = "Dimension 2", ylab = "Dimension 3")
legend("topleft", legend = c("Plate 1", "Plate 2"),
       pch = pchs,
       cex = 0.7,
       bty = "n")

#PANEL 2 #######################################################################
Plate16plex_factor_test <- as.factor(scaled_log10_analytes$Plate_panel_2_16px)

pchs = c(16, 1)

plot(k1, k2, pch = pchs[Plate16plex_factor_test], main = "Panel 2", xlab = "Dimension 1", ylab = "Dimension 2")
legend("topleft", legend = c("Plate 1", "Plate 2"),
       pch = pchs,
       cex = 0.7,
       bty = "n")

plot(k1, k3, pch = pchs[Plate16plex_factor_test], main = "Panel 2", xlab = "Dimension 1", ylab = "Dimension 3")
legend("topleft", legend = c("Plate 1", "Plate 2"),
       pch = pchs,
       cex = 0.7,
       bty = "n")

plot(k2, k3, pch = pchs[Plate16plex_factor_test], main = "Panel 2", xlab = "Dimension 2", ylab = "Dimension 3")
legend("topleft", legend = c("Plate 1", "Plate 2"),
       pch = pchs,
       cex = 0.7,
       bty = "n")

#PANEL 3 #######################################################################
Plate14plex_factor_test <- as.factor(scaled_log10_analytes$Plate_panel_3_14px)

pchs = c(16,1)

plot(k1, k2, pch = pchs[Plate14plex_factor_test], main = "Panel 3", xlab = "Dimension 1", ylab = "Dimension 2")
legend("topleft", legend = c("Plate 1", "Plate 2"),
       pch = pchs,
       cex = 0.7,
       bty = "n")

plot(k1, k3, pch = pchs[Plate14plex_factor_test], main = "Panel 3", xlab = "Dimension 1", ylab = "Dimension 3")
legend("topleft", legend = c("Plate 1", "Plate 2"),
       pch = pchs,
       cex = 0.7,
       bty = "n")

plot(k2, k3, pch = pchs[Plate14plex_factor_test], main = "Panel 3", xlab = "Dimension 2", ylab = "Dimension 3")
legend("topleft", legend = c("Plate 1", "Plate 2"),
       pch = pchs,
       cex = 0.7,
       bty = "n")

#PANEL 4########################################################################
Plate3plex1_factor_test <- as.factor(scaled_log10_analytes$Plate_panel_4_3p_CD30_TNFRI_TNFRII)

pchs = c(16, 1, 3)

plot(k1, k2, pch = pchs[Plate3plex1_factor_test], main = "Panel 4", xlab = "Dimension 1", ylab = "Dimension 2")
legend("topleft", legend = c("Plate 1", "Plate 2", "Plate 3"),
       pch = pchs,
       cex = 0.7,
       bty = "n")

plot(k1, k3, pch = pchs[Plate3plex1_factor_test], main = "Panel 4", xlab = "Dimension 1", ylab = "Dimension 3")
legend("topleft", legend = c("Plate 1", "Plate 2", "Plate 3"),
       pch = pchs,
       cex = 0.7,
       bty = "n")

plot(k2, k3, pch = pchs[Plate3plex1_factor_test], main = "Panel 4", xlab = "Dimension 2", ylab = "Dimension 3")
legend("topleft", legend = c("Plate 1", "Plate 2", "Plate 3"),
       pch = pchs,
       cex = 0.7,
       bty = "n")

#PANEL 5########################################################################
Plate3plex2_factor_test <- as.factor(scaled_log10_analytes$Plate_panel_5_3p_MMP2_BCMA_CCL5)

pchs = c(16, 1)

plot(k1, k2, pch = pchs[Plate3plex2_factor_test], main = "Panel 5", xlab = "Dimension 1", ylab = "Dimension 2")
legend("topleft", legend = c("Plate 1", "Plate 2"),
       pch = pchs,
       cex = 0.7,
       bty = "n")

plot(k1, k3, pch = pchs[Plate3plex2_factor_test], main = "Panel 5", xlab = "Dimension 1", ylab = "Dimension 3")
legend("topleft", legend = c("Plate 1", "Plate 2"),
       pch = pchs,
       cex = 0.7,
       bty = "n")

plot(k2, k3, pch = pchs[Plate3plex2_factor_test], main = "Panel 5", xlab = "Dimension 2", ylab = "Dimension 3")
legend("topleft", legend = c("Plate 1", "Plate 2"),
       pch = pchs,
       cex = 0.7,
       bty = "n")

#PANEL 6########################################################################
Plate6plex_factor_test <- as.factor(scaled_log10_analytes$Plate_panel_6_6px)

pchs = c(16, 1)

plot(k1, k2, pch = pchs[Plate6plex_factor_test], main = "Panel 6", xlab = "Dimension 1", ylab = "Dimension 2")
legend("topleft", legend = c("Plate 1", "Plate 2"),
       pch = pchs,
       cex = 0.7,
       bty = "n")

plot(k1, k3, pch = pchs[Plate6plex_factor_test], main = "Panel 6", xlab = "Dimension 1", ylab = "Dimension 3")
legend("topleft", legend = c("Plate 1", "Plate 2"),
       pch = pchs,
       cex = 0.7,
       bty = "n")

plot(k2, k3, pch = pchs[Plate6plex_factor_test], main = "Panel 6", xlab = "Dimension 2", ylab = "Dimension 3")
legend("topleft", legend = c("Plate 1", "Plate 2"),
       pch = pchs,
       cex = 0.7,
       bty = "n")

#PANEL 7########################################################################
PlateGrzA_factor_test <- as.factor(scaled_log10_analytes$Plate_panel_7_grzA)

pchs = c(16,1)

plot(k1, k2, pch = pchs[PlateGrzA_factor_test], main = "Panel 7", xlab = "Dimension 1", ylab = "Dimension 2")
legend("topleft", legend = c("Plate 1", "Plate 2"),
       pch = pchs,
       cex = 0.7,
       bty = "n")

plot(k1, k3, pch = pchs[PlateGrzA_factor_test], main = "Panel 7", xlab = "Dimension 1", ylab = "Dimension 3")
legend("topleft", legend = c("Plate 1", "Plate 2"),
       pch = pchs,
       cex = 0.7,
       bty = "n")

plot(k2, k3, pch = pchs[PlateGrzA_factor_test], main = "Panel 7", xlab = "Dimension 2", ylab = "Dimension 3")
legend("topleft", legend = c("Plate 1", "Plate 2"),
       pch = pchs,
       cex = 0.7,
       bty = "n")

plot(1, type = "n", axes=FALSE, xlab = "", ylab ="")
legend("topleft",
       legend = "Figure X2. Multidimensional scaling (MDS) analysis, similar to principal component analysis (PCA), was performed on the 22 analytes with an analyte / blank MFI ratio above the set cut-off of 5.7. The variable plate (1-3) was
investigated separately for each panel (1-7). Analytes included in each panel are described in detail in Table 2 in the main body of the manuscript.", bty = "n")

dev.off()
dev.off()
dev.off()
dev.off()

################################################################################
##### MDS PLOTS FOR 22 ANALYTES #####
# Go to correct folder
setwd("")

# Read in the excel file
frame1 <- read_excel(path=".xlsx")
frame1$Diagnosis <- as.factor(frame1$Diagnosis)

# Scale values before logging with log10
scaled_analytes <- data.frame(matrix(nrow = 155, ncol = 0))

# Loop to include metadata from frame1 in frame1_scaled dataframe
for(i in 1:14)
{
  frame1_content <- as.vector(frame1[,i])[[1]]
  scaled_analytes <- scaled_analytes %>%
    mutate(!!colnames(frame1[i]) := frame1_content)
}

#Loop to add scaled values to dataframe scaled_analytes, using empty table with metadata
for(i in 15:dim(frame1)[2])
{
  scaled_analytes <- scaled_analytes %>%
    mutate(!!colnames(frame1[i]) := scale(frame1[,i]))
}

summary(scaled_analytes)

#Saving results from scaling in new dataframe 
scaled_log10_analytes <- scaled_analytes

#Logging values in scaled_analytes dataframe and adding to scaled_analytes 
for(i in 15:dim(scaled_log10_analytes)[2])
{
  analyte <- as.vector(frame1[,i])[[1]]
  scaled_log10_analytes <- scaled_log10_analytes %>%
    mutate(!!colnames(frame1[i]) := log10(analyte))
}

#Transposing dataframe with scaled log10 values
t_scaled_log10_analytes <- t(scaled_log10_analytes[,14:36]) #indexed, cols 1 to 14 are metadata

#Making distances, use spearman correlation 
cormat <- cor(t_scaled_log10_analytes, method="spearman")
distmat <- 1-cormat

#MDS analysis
analysis1 <- isoMDS(d = distmat, k = 3, maxit = 200)
k1 <- analysis1$points[,1]
k2 <- analysis1$points[,2]
k3 <- analysis1$points[,3]

#Transposing table with metadata
transposed_scaled_log10_analytes_metadata <- t(scaled_log10_analytes)

#Converting above transposed matrix to dataframe
df_t_scaled_log10_analytes_metadata = as.data.frame(transposed_scaled_log10_analytes_metadata)

diagnosis_factor_test <- as.factor(scaled_log10_analytes$Diagnosis)

##### SUPPLEMENTARY FIGURE 1 (Diagnosis, sex, age group) ########################
#MDS plots DIAGNOSIS with SHAPES
pchs = c(2, 17, 16, 1, 0, 15, 18, 5)

tiff(filename="Supplementary figure 1.tiff", width=40, height=50, units = "cm", res = 300)
m <- matrix(c(1, 2, 3, 4, 5, 6, 7, 8, 9, 10, 10, 10), nrow = 4, ncol = 3, byrow = TRUE)
par(mar=c(5, 4, 2, 2))
layout(m, widths = c(lcm(10), lcm(10), lcm(10)), heights = c(rep(lcm(10), 4), lcm(3)))
plot(k1, k2, pch = pchs[diagnosis_factor_test], main = "Diagnosis", xlab = "Dimension 1", ylab = "Dimension 2")
legend("topleft", legend = levels(diagnosis_factor_test),
       pch = pchs,
       cex = 0.7,
       bty = "n")

plot(k1, k3, pch = pchs[diagnosis_factor_test], main = "Diagnosis", xlab = "Dimension 1", ylab = "Dimension 3")
legend("topleft", legend = levels(diagnosis_factor_test),
       pch = pchs,
       cex = 0.7,
       bty = "n")

plot(k2, k3, pch = pchs[diagnosis_factor_test], main = "Diagnosis", xlab = "Dimension 2", ylab = "Dimension 3")
legend("topleft", legend = levels(diagnosis_factor_test),
       pch = pchs,
       cex = 0.7,
       bty = "n")

###############################################################################

#Indexing into df before it is transposed
sex_factor_test <- as.factor(scaled_log10_analytes$Sex)

pchs = c(16, 1)

plot(k1, k2, pch = pchs[sex_factor_test], main = "Sex", xlab = "Dimension 1", ylab = "Dimension 2")
legend("topleft", legend = levels(sex_factor_test),
       pch = pchs,
       cex = 0.7,
       bty = "n")

plot(k1, k3, pch = pchs[sex_factor_test], main = "Sex", xlab = "Dimension 1", ylab = "Dimension 3")
legend("topleft", legend = levels(sex_factor_test),
       pch = pchs,
       cex = 0.7,
       bty = "n")

plot(k2, k3, pch = pchs[sex_factor_test], main = "Sex", xlab = "Dimension 2", ylab = "Dimension 3")
legend("topleft", legend = levels(sex_factor_test),
       pch = pchs,
       cex = 0.7,
       bty = "n")

###############################################################################

age_group_factor_test <- as.factor(scaled_log10_analytes$Age_group)

pchs = c(16, 1, 3, 15, 6)

plot(k1, k2, pch = pchs[age_group_factor_test], main = "Age group", xlab = "Dimension 1", ylab = "Dimension 2")
legend("topleft", legend = c("19-41 years", "42-52 years", "54-63 years", "64-71 years", "72-88 years"),
       pch = pchs,
       cex = 0.7,
       bty = "n")

plot(k1, k3, pch = pchs[age_group_factor_test], main = "Age group", xlab = "Dimension 1", ylab = "Dimension 3")
legend("topleft", legend = c("19-41 years", "42-52 years", "54-63 years", "64-71 years", "72-88 years"),
       pch = pchs,
       cex = 0.7,
       bty = "n")

plot(k2, k3, pch = pchs[age_group_factor_test], main = "Age group", xlab = "Dimension 2", ylab = "Dimension 3")
legend("topleft", legend = c("19-41 years", "42-52 years", "54-63 years", "64-71 years", "72-88 years"),
       pch = pchs,
       cex = 0.7,
       bty = "n")

plot(1, type = "n", axes=FALSE, xlab = "", ylab ="")
legend("topleft",
       legend = "Figure S1. Multidimensional scaling (MDS) analysis, similar to principal component analysis (PCA), was performed on the 22 analytes with an analyte / blank MFI ratio above the set cut-off of 5.7. The variables diagnosis, sex, and
age group were investigated. The diagnosis groups were patients with collagenous colitis in histological remission (CC-HR), active collagenous colitis (CC active), controls, diarrhea controls, patients with lymphocytic colitis in
histological remission (LC-HR), active lymphocytic colitis (LC active), active ulcerative colitis (UC active), and UC in remission. Patients were divided into the following five age groups: 19-41, 42-52, 54-63, 64-71, and 72-88 years.",
       bty = "n")

dev.off()
################################################################################

################################################################################
#SUPPLEMENTARY FIGURE 2 (PANELS AND PLATES)

#PANEL 1 #######################################################################
Plate18plex_factor_test <- as.factor(scaled_log10_analytes$Plate_panel_1_18px)

pchs = c(16, 1)

tiff(filename="Supplementary figure 2.tiff", width=40, height=90, units = "cm", res = 300)
m <- matrix(c(1:21, 22, 22, 22), nrow = 8, ncol = 3, byrow = TRUE)
par(mar=c(5, 4, 2, 2))
layout(m, widths = c(lcm(10), lcm(10), lcm(10)), heights = c(rep(lcm(10), 8), lcm(3)))

plot(k1, k2, pch = pchs[Plate18plex_factor_test], main = "Panel 1", xlab = "Dimension 1", ylab = "Dimension 2")
legend("topleft", legend = c("Plate 1", "Plate 2"),
       pch = pchs,
       cex = 0.7,
       bty = "n")

plot(k1, k3, pch = pchs[Plate18plex_factor_test], main = "Panel 1", xlab = "Dimension 1", ylab = "Dimension 3")
legend("topleft", legend = c("Plate 1", "Plate 2"),
       pch = pchs,
       cex = 0.7,
       bty = "n")

plot(k2, k3, pch = pchs[Plate18plex_factor_test], main = "Panel 1", xlab = "Dimension 2", ylab = "Dimension 3")
legend("topleft", legend = c("Plate 1", "Plate 2"),
       pch = pchs,
       cex = 0.7,
       bty = "n")

#PANEL 2 #######################################################################
Plate16plex_factor_test <- as.factor(scaled_log10_analytes$Plate_panel_2_16px)

pchs = c(16, 1)

plot(k1, k2, pch = pchs[Plate16plex_factor_test], main = "Panel 2", xlab = "Dimension 1", ylab = "Dimension 2")
legend("topleft", legend = c("Plate 1", "Plate 2"),
       pch = pchs,
       cex = 0.7,
       bty = "n")

plot(k1, k3, pch = pchs[Plate16plex_factor_test], main = "Panel 2", xlab = "Dimension 1", ylab = "Dimension 3")
legend("topleft", legend = c("Plate 1", "Plate 2"),
       pch = pchs,
       cex = 0.7,
       bty = "n")

plot(k2, k3, pch = pchs[Plate16plex_factor_test], main = "Panel 2", xlab = "Dimension 2", ylab = "Dimension 3")
legend("topleft", legend = c("Plate 1", "Plate 2"),
       pch = pchs,
       cex = 0.7,
       bty = "n")

#PANEL 3 #######################################################################
Plate14plex_factor_test <- as.factor(scaled_log10_analytes$Plate_panel_3_14px)

pchs = c(16,1)

plot(k1, k2, pch = pchs[Plate14plex_factor_test], main = "Panel 3", xlab = "Dimension 1", ylab = "Dimension 2")
legend("topleft", legend = c("Plate 1", "Plate 2"),
       pch = pchs,
       cex = 0.7,
       bty = "n")

plot(k1, k3, pch = pchs[Plate14plex_factor_test], main = "Panel 3", xlab = "Dimension 1", ylab = "Dimension 3")
legend("topleft", legend = c("Plate 1", "Plate 2"),
       pch = pchs,
       cex = 0.7,
       bty = "n")

plot(k2, k3, pch = pchs[Plate14plex_factor_test], main = "Panel 3", xlab = "Dimension 2", ylab = "Dimension 3")
legend("topleft", legend = c("Plate 1", "Plate 2"),
       pch = pchs,
       cex = 0.7,
       bty = "n")

#PANEL 4########################################################################
Plate3plex1_factor_test <- as.factor(scaled_log10_analytes$Plate_panel_4_3p_CD30_TNFRI_TNFRII)

pchs = c(16, 1, 3)

plot(k1, k2, pch = pchs[Plate3plex1_factor_test], main = "Panel 4", xlab = "Dimension 1", ylab = "Dimension 2")
legend("topleft", legend = c("Plate 1", "Plate 2", "Plate 3"),
       pch = pchs,
       cex = 0.7,
       bty = "n")

plot(k1, k3, pch = pchs[Plate3plex1_factor_test], main = "Panel 4", xlab = "Dimension 1", ylab = "Dimension 3")
legend("topleft", legend = c("Plate 1", "Plate 2", "Plate 3"),
       pch = pchs,
       cex = 0.7,
       bty = "n")

plot(k2, k3, pch = pchs[Plate3plex1_factor_test], main = "Panel 4", xlab = "Dimension 2", ylab = "Dimension 3")
legend("topleft", legend = c("Plate 1", "Plate 2", "Plate 3"),
       pch = pchs,
       cex = 0.7,
       bty = "n")

#PANEL 5########################################################################
Plate3plex2_factor_test <- as.factor(scaled_log10_analytes$Plate_panel_5_3p_MMP2_BCMA_CCL5)

pchs = c(16, 1)

plot(k1, k2, pch = pchs[Plate3plex2_factor_test], main = "Panel 5", xlab = "Dimension 1", ylab = "Dimension 2")
legend("topleft", legend = c("Plate 1", "Plate 2"),
       pch = pchs,
       cex = 0.7,
       bty = "n")

plot(k1, k3, pch = pchs[Plate3plex2_factor_test], main = "Panel 5", xlab = "Dimension 1", ylab = "Dimension 3")
legend("topleft", legend = c("Plate 1", "Plate 2"),
       pch = pchs,
       cex = 0.7,
       bty = "n")

plot(k2, k3, pch = pchs[Plate3plex2_factor_test], main = "Panel 5", xlab = "Dimension 2", ylab = "Dimension 3")
legend("topleft", legend = c("Plate 1", "Plate 2"),
       pch = pchs,
       cex = 0.7,
       bty = "n")

#PANEL 6########################################################################
Plate6plex_factor_test <- as.factor(scaled_log10_analytes$Plate_panel_6_6px)

pchs = c(16, 1)

plot(k1, k2, pch = pchs[Plate6plex_factor_test], main = "Panel 6", xlab = "Dimension 1", ylab = "Dimension 2")
legend("topleft", legend = c("Plate 1", "Plate 2"),
       pch = pchs,
       cex = 0.7,
       bty = "n")

plot(k1, k3, pch = pchs[Plate6plex_factor_test], main = "Panel 6", xlab = "Dimension 1", ylab = "Dimension 3")
legend("topleft", legend = c("Plate 1", "Plate 2"),
       pch = pchs,
       cex = 0.7,
       bty = "n")

plot(k2, k3, pch = pchs[Plate6plex_factor_test], main = "Panel 6", xlab = "Dimension 2", ylab = "Dimension 3")
legend("topleft", legend = c("Plate 1", "Plate 2"),
       pch = pchs,
       cex = 0.7,
       bty = "n")

#PANEL 7########################################################################
PlateGrzA_factor_test <- as.factor(scaled_log10_analytes$Plate_panel_7_grzA)

pchs = c(16,1)

plot(k1, k2, pch = pchs[PlateGrzA_factor_test], main = "Panel 7", xlab = "Dimension 1", ylab = "Dimension 2")
legend("topleft", legend = c("Plate 1", "Plate 2"),
       pch = pchs,
       cex = 0.7,
       bty = "n")

plot(k1, k3, pch = pchs[PlateGrzA_factor_test], main = "Panel 7", xlab = "Dimension 1", ylab = "Dimension 3")
legend("topleft", legend = c("Plate 1", "Plate 2"),
       pch = pchs,
       cex = 0.7,
       bty = "n")

plot(k2, k3, pch = pchs[PlateGrzA_factor_test], main = "Panel 7", xlab = "Dimension 2", ylab = "Dimension 3")
legend("topleft", legend = c("Plate 1", "Plate 2"),
       pch = pchs,
       cex = 0.7,
       bty = "n")

plot(1, type = "n", axes=FALSE, xlab = "", ylab ="")
legend("topleft",
       legend = "Figure S2. Multidimensional scaling (MDS) analysis, similar to principal component analysis (PCA), was performed on the 22 analytes with an analyte / blank MFI ratio above the set cut-off of 5.7. The variable plate (1-3) was
investigated separately for each panel (1-7). Analytes included in each panel are described in detail in Table 2 in the main body of the manuscript.", bty = "n")

dev.off()

################################################################################
##### Spearman for 22 analytes included in final statistical analysis #####

# Go to correct folder
setwd("")

# Read in the excel file
frame1 <- read_excel(path=".xlsx")
frame1$Diagnosis <- as.factor(frame1$Diagnosis)

#Load packages to plot graphs
library(tidyverse)
library(MASS)

# Need to scale values first before logging them with log10
scaled_analytes <- data.frame(matrix(nrow = 158, ncol = 0))

# Loop to include the metadata from frame1 in frame1_scaled dataframe
for(i in 1:11)
{
  frame1_content <- as.vector(frame1[,i])[[1]]
  scaled_analytes <- scaled_analytes %>%
    mutate(!!colnames(frame1[i]) := frame1_content)
}

#Loop to add scaled values to dataframe scaled_analytes, using empty table with metadata
for(i in 12:dim(frame1)[2])
{
  scaled_analytes <- scaled_analytes %>%
    mutate(!!colnames(frame1[i]) := scale(frame1[,i]))
}

summary(scaled_analytes)

#Saving results from scaling in new dataframe 
scaled_log10_analytes <- scaled_analytes

#Logging values in scaled_analytes dataframe and adding to scaled_analytes 
for(i in 12:dim(scaled_log10_analytes)[2])
{
  analyte <- as.vector(frame1[,i])[[1]]
  scaled_log10_analytes <- scaled_log10_analytes %>%
    mutate(!!colnames(frame1[i]) := log10(analyte))
}

#Transposing dataframe with scaled log10 values
t_scaled_log10_analytes <- t(scaled_log10_analytes[,12:33]) #indexed, cols 1 to 11 are metadata

#Making distances, use spearman correlation 
cormat <- cor(t_scaled_log10_analytes, method="spearman")
distmat <- 1-cormat

#Transposing table with metadata
transposed_scaled_log10_analytes_metadata <- t(scaled_log10_analytes)
#Converting above transposed matrix to dataframe
df_t_scaled_log10_analytes_metadata = as.data.frame(transposed_scaled_log10_analytes_metadata)

diagnosis_factor_test <- as.factor(scaled_log10_analytes$Diagnosis)

###############################################################################
#Correlation analysis between analytes and age, using spearman
library(ggpubr)
ggscatter(scaled_log10_analytes, x = "Age", y = "A41BB_TNFRSF9_CD137",
          add = "reg.line", conf.int = TRUE,
          cor.coef = TRUE, cor.method = "spearman",
          xlab = "Age", ylab = "A41BB_TNFRSF9_CD137")

#Spearman rank correlation coefficient for 41BB
res_41BB <- cor.test(scaled_log10_analytes$Age, scaled_log10_analytes$A41BB_TNFRSF9_CD137,
                     method = "spearman")
res_41BB

#Spearman rank correlation coefficient for CCL4
ggscatter(scaled_log10_analytes, x = "Age", y = "CCL4_MIP_1_beta",
          add = "reg.line", conf.int = TRUE,
          cor.coef = TRUE, cor.method = "spearman",
          xlab = "Age", ylab = "CCL4_MIP_1_beta")

#Spearman rank correlation coefficient
res_CCL4 <- cor.test(scaled_log10_analytes$Age, scaled_log10_analytes$CCL4_MIP_1_beta,
                     method = "spearman")
res_CCL4

#Spearman rank correlation coefficient for Granzyme B
ggscatter(scaled_log10_analytes, x = "Age", y = "Granzyme_B",
          add = "reg.line", conf.int = TRUE,
          cor.coef = TRUE, cor.method = "spearman",
          xlab = "Age", ylab = "Granzyme_B")

#Spearman rank correlation coefficient
res_GranzymeB <- cor.test(scaled_log10_analytes$Age, scaled_log10_analytes$Granzyme_B,
                          method = "spearman")
res_GranzymeB

#Spearman rank correlation coefficient for Fas
ggscatter(scaled_log10_analytes, x = "Age", y = "Fas_TNFRSF6_CD95",
          add = "reg.line", conf.int = TRUE,
          cor.coef = TRUE, cor.method = "spearman",
          xlab = "Age", ylab = "Fas_TNFRSF6_CD95")

#Spearman rank correlation coefficient
res_Fas <- cor.test(scaled_log10_analytes$Age, scaled_log10_analytes$Fas_TNFRSF6_CD95,
                    method = "spearman")
res_Fas

#Spearman rank correlation coefficient for gp130
ggscatter(scaled_log10_analytes, x = "Age", y = "gp130",
          add = "reg.line", conf.int = TRUE,
          cor.coef = TRUE, cor.method = "spearman",
          xlab = "Age", ylab = "gp130")

#Spearman rank correlation coefficient
res_gp130 <- cor.test(scaled_log10_analytes$Age, scaled_log10_analytes$gp130,
                      method = "spearman")
res_gp130

#Spearman rank correlation coefficient for MMP_3
ggscatter(scaled_log10_analytes, x = "Age", y = "MMP_3",
          add = "reg.line", conf.int = TRUE,
          cor.coef = TRUE, cor.method = "spearman",
          xlab = "Age", ylab = "MMP_3")

#Spearman rank correlation coefficient
res_MMP3 <- cor.test(scaled_log10_analytes$Age, scaled_log10_analytes$MMP_3,
                     method = "spearman")
res_MMP3

#Spearman rank correlation coefficient for IL_8
ggscatter(scaled_log10_analytes, x = "Age", y = "IL_8_CXCL8",
          add = "reg.line", conf.int = TRUE,
          cor.coef = TRUE, cor.method = "spearman",
          xlab = "Age", ylab = "IL_8_CXCL8")

#Spearman rank correlation coefficient
res_IL8 <- cor.test(scaled_log10_analytes$Age, scaled_log10_analytes$IL_8_CXCL8,
                    method = "spearman")
res_IL8

#Spearman rank correlation coefficient for MMP_1
ggscatter(scaled_log10_analytes, x = "Age", y = "MMP_1",
          add = "reg.line", conf.int = TRUE,
          cor.coef = TRUE, cor.method = "spearman",
          xlab = "Age", ylab = "MMP_1")

#Spearman rank correlation coefficient
res_MMP1 <- cor.test(scaled_log10_analytes$Age, scaled_log10_analytes$MMP_1,
                     method = "spearman")
res_MMP1

#Spearman rank correlation coefficient for Chitinase_3_like_1
ggscatter(scaled_log10_analytes, x = "Age", y = "Chitinase_3_like_1",
          add = "reg.line", conf.int = TRUE,
          cor.coef = TRUE, cor.method = "spearman",
          xlab = "Age", ylab = "Chitinase_3_like_1")

#Spearman rank correlation coefficient
res_Chitinase_3_like_1 <- cor.test(scaled_log10_analytes$Age, scaled_log10_analytes$Chitinase_3_like_1,
                                   method = "spearman")
res_Chitinase_3_like_1

#Spearman rank correlation coefficient for IL_6R_alpha
ggscatter(scaled_log10_analytes, x = "Age", y = "IL_6R_alpha",
          add = "reg.line", conf.int = TRUE,
          cor.coef = TRUE, cor.method = "spearman",
          xlab = "Age", ylab = "IL_6R_alpha")

#Spearman rank correlation coefficient
res_IL_6R_alpha <- cor.test(scaled_log10_analytes$Age, scaled_log10_analytes$IL_6R_alpha,
                            method = "spearman")
res_IL_6R_alpha

#Spearman rank correlation coefficient for CD163
ggscatter(scaled_log10_analytes, x = "Age", y = "CD163",
          add = "reg.line", conf.int = TRUE,
          cor.coef = TRUE, cor.method = "spearman",
          xlab = "Age", ylab = "CD163")

#Spearman rank correlation coefficient
res_CD163 <- cor.test(scaled_log10_analytes$Age, scaled_log10_analytes$CD163,
                      method = "spearman")
res_CD163

#Spearman rank correlation coefficient for Pentraxin 3_TSG_14
ggscatter(scaled_log10_analytes, x = "Age", y = "Pentraxin_3_TSG_14",
          add = "reg.line", conf.int = TRUE,
          cor.coef = TRUE, cor.method = "spearman",
          xlab = "Age", ylab = "Pentraxin_3_TSG_14")

#Spearman rank correlation coefficient
res_Pentraxin_3 <- cor.test(scaled_log10_analytes$Age, scaled_log10_analytes$Pentraxin_3_TSG_14,
                            method = "spearman")
res_Pentraxin_3

#Spearman rank correlation coefficient for APRIL
ggscatter(scaled_log10_analytes, x = "Age", y = "APRIL_TNFSF13",
          add = "reg.line", conf.int = TRUE,
          cor.coef = TRUE, cor.method = "spearman",
          xlab = "Age", ylab = "APRIL_TNFSF13")

#Spearman rank correlation coefficient
res_APRIL <- cor.test(scaled_log10_analytes$Age, scaled_log10_analytes$APRIL_TNFSF13,
                      method = "spearman")
res_APRIL

#Spearman rank correlation coefficient for BAFF
ggscatter(scaled_log10_analytes, x = "Age", y = "BAFF_BLyS_TNFSF13B",
          add = "reg.line", conf.int = TRUE,
          cor.coef = TRUE, cor.method = "spearman",
          xlab = "Age", ylab = "BAFF_BLyS_TNFSF13B")

#Spearman rank correlation coefficient
res_BAFF <- cor.test(scaled_log10_analytes$Age, scaled_log10_analytes$BAFF_BLyS_TNFSF13B,
                     method = "spearman")
res_BAFF

#Spearman rank correlation coefficient for IL_33
ggscatter(scaled_log10_analytes, x = "Age", y = "IL_33",
          add = "reg.line", conf.int = TRUE,
          cor.coef = TRUE, cor.method = "spearman",
          xlab = "Age", ylab = "IL_33")

#Spearman rank correlation coefficient
res_IL_33 <- cor.test(scaled_log10_analytes$Age, scaled_log10_analytes$IL_33,
                      method = "spearman")
res_IL_33

#Spearman rank correlation coefficient for CCL20
ggscatter(scaled_log10_analytes, x = "Age", y = "CCL20_MIP_3_alpha",
          add = "reg.line", conf.int = TRUE,
          cor.coef = TRUE, cor.method = "spearman",
          xlab = "Age", ylab = "CCL20_MIP_3_alpha")

#Spearman rank correlation coefficient
res_CCL20 <- cor.test(scaled_log10_analytes$Age, scaled_log10_analytes$CCL20_MIP_3_alpha,
                      method = "spearman")
res_CCL20

#Spearman rank correlation coefficient for Perforin_6plex
ggscatter(scaled_log10_analytes, x = "Age", y = "Perforin_6p",
          add = "reg.line", conf.int = TRUE,
          cor.coef = TRUE, cor.method = "spearman",
          xlab = "Age", ylab = "Perforin_6p")

#Spearman rank correlation coefficient
res_Perforin_6plex <- cor.test(scaled_log10_analytes$Age, scaled_log10_analytes$Perforin_6p,
                               method = "spearman")
res_Perforin_6plex

#Spearman rank correlation coefficient for Granzyme_A
ggscatter(scaled_log10_analytes, x = "Age", y = "Granzyme_A",
          add = "reg.line", conf.int = TRUE,
          cor.coef = TRUE, cor.method = "spearman",
          xlab = "Age", ylab = "Granzyme_A")

#Spearman rank correlation coefficient
res_Granzyme_A <- cor.test(scaled_log10_analytes$Age, scaled_log10_analytes$Granzyme_A,
                           method = "spearman")
res_Granzyme_A

#Spearman rank correlation coefficient for TNF_RII
ggscatter(scaled_log10_analytes, x = "Age", y = "TNFRII_TNFRSF1B",
          add = "reg.line", conf.int = TRUE,
          cor.coef = TRUE, cor.method = "spearman",
          xlab = "Age", ylab = "TNFRII_TNFRSF1B")

#Spearman rank correlation coefficient
res_TNF_RII <- cor.test(scaled_log10_analytes$Age, scaled_log10_analytes$TNFRII_TNFRSF1B,
                        method = "spearman")
res_TNF_RII

#Spearman rank correlation coefficient for MMP_2
ggscatter(scaled_log10_analytes, x = "Age", y = "MMP_2",
          add = "reg.line", conf.int = TRUE,
          cor.coef = TRUE, cor.method = "spearman",
          xlab = "Age", ylab = "MMP_2")

#Spearman rank correlation coefficient
res_MMP_2 <- cor.test(scaled_log10_analytes$Age, scaled_log10_analytes$MMP_2,
                      method = "spearman")
res_MMP_2

#Spearman rank correlation coefficient for CCL5
ggscatter(scaled_log10_analytes, x = "Age", y = "CCL5_RANTES",
          add = "reg.line", conf.int = TRUE,
          cor.coef = TRUE, cor.method = "spearman",
          xlab = "Age", ylab = "CCL5_RANTES")

#Spearman rank correlation coefficient
res_CCL5 <- cor.test(scaled_log10_analytes$Age, scaled_log10_analytes$CCL5_RANTES,
                     method = "spearman")
res_CCL5

#Spearman rank correlation coefficient for BCMA
ggscatter(scaled_log10_analytes, x = "Age", y = "BCMA_TNFRSF17",
          add = "reg.line", conf.int = TRUE,
          cor.coef = TRUE, cor.method = "spearman",
          xlab = "Age", ylab = "BCMA_TNFRSF17")

#Spearman rank correlation coefficient
res_BCMA <- cor.test(scaled_log10_analytes$Age, scaled_log10_analytes$BCMA_TNFRSF17,
                     method = "spearman")
res_BCMA

################################################################################
##### OUTLIERS - Dixon-Reed #####

# Go to correct folder
setwd("")

# Read the excel file
frame1 <- read_excel(path=".xlsx")
frame1$Diagnosis <- as.factor(frame1$Diagnosis)

#Change order of diagnosis groups
frame1$Diagnosis <- factor(frame1$Diagnosis, levels = c("Ctrl", "Diarrekonroll", "LC aktiv", "CC aktiv", "UC aktiv", "LC-HR", "CC-HR", "UC remission"))

########################## FUNCTIONS ########################## 

dixon_reed <- function(named_vector)
{
  svector <- sort(named_vector)  # This discards NA:s, so svector may be shorter than named_vector
  last <- length(svector)
  min1 <- svector[1]
  min2 <- svector[2]
  max1 <- svector[last]
  max2 <- svector[last-1]
  
  dmax <- abs(max1-max2)
  dmin <- abs(min1-min2)
  r <- abs(max1-min1)
  drmax <- dmax/r
  drmin <- dmin/r
  
  outliers <- as.numeric(c(NA, NA))
  names(outliers) <- c("min", "max")
  
  if(drmax>=(1/3)) { outliers[2] <- names(svector)[last] }
  if(drmin>=(1/3)) { outliers[1] <- names(svector)[1] }
  return(outliers)
}

########################## PROCESSING ########################## 
# Loop through each analyte and plot boxplot with individual points for each sample
for(i in 13:dim(frame1)[2])
{
  analyte <- as.vector(frame1[,i])[[1]] # Get numeric vector of each analyte/column
  analyte_per_group <- split(analyte, frame1$Diagnosis)
  
  analytnamn <- colnames(frame1)
  
  names(analyte) <- 1:length(analyte)
  
  analyte_per_group <- split(analyte, frame1$Diagnosis)
  
  outliers_inds <- numeric()
  for(j in 1:length(analyte_per_group))
  {
    vector1 <- analyte_per_group[[j]]   # The names of the vector are inherited from the original (longer) vector
    outl_j <- dixon_reed(vector1)  # So the outlier names are the indices from the entire analyte
    
    outl_j_inds <- which(!is.na(outl_j))  # The indices in the outl_i that are outliers (1,2, both or none)
    any_outl <- length(outl_j_inds)
    if(any_outl==1) # ... if there are any
    {
      outliers_j <- as.numeric(outl_j[outl_j_inds])
      outliers_inds <- c(outliers_inds, outliers_j)
    }
  }
  
  outlier <- rep("", length(analyte))
  outlier[outliers_inds] <- outliers_inds
  
  #Only want to loop through values in outlier vector that aren't "NA"
  outlier_noNA <- outlier[outlier != ""]
  
  #Convert values from strings to numeric (double)
  outlier_noNA_num <- as.numeric(outlier_noNA)
  
  outlier[outlier_noNA_num] <- frame1$Sample[outlier_noNA_num]
  
  # Draw a boxplot, with outliers numbered
  ynudge <- max(analyte, na.rm=T)/34
  my_plots <- ggplot(frame1, aes(x = Diagnosis, y = analyte, color = Diagnosis)) +
    scale_color_manual(values = c("steelblue1", "steelblue4", "hotpink", "tomato", "seagreen3", "pink3", "lightsalmon1", "seagreen4")) +
    scale_shape_manual(values = c(16, 1, 15, 18, 17, 0, 5, 2)) +
    geom_boxplot(outlier.shape=NA, na.rm=T) +
    geom_jitter(position=position_jitter(width = 0.2)) +
    geom_text(size=3, nudge_y=ynudge, aes(label=outlier)) +
    ylab(analytnamn[i])
  print(my_plots)
  Sys.sleep(0.1) 
}
